# Supplementary material for: Mitotic Dysregulation at Tumor Initiation Creates a Therapeutic Vulnerability to Combination Anti-Mitotic and Pro-Apoptotic Agents for MYCN-Driven Neuroblastoma
Source: Int J Mol Sci. 2023 Oct 25;24(21):15571. doi: 10.3390/ijms242115571 (PMC10649872; doi:10.3390/ijms242115571)
Supplement: Supplementary file 1 [file ijms-24-15571-s001.zip]

Archive with 2 entries (2 files):
- mitosis Supp Figures_all.pdf
- Supplementary table s1.xlsx
