# Supplementary material for: Mitotic Dysregulation at Tumor Initiation Creates a Therapeutic Vulnerability to Combination Anti-Mitotic and Pro-Apoptotic Agents for MYCN-Driven Neuroblastoma
Source: Int J Mol Sci. 2023 Oct 25;24(21):15571. doi: 10.3390/ijms242115571 (PMC10649872; doi:10.3390/ijms242115571)
Supplement: Supplementary file 1 [file ijms-24-15571-s001.zip › Supplementary table s1.xlsx]

## Sheet: GO_Res
Cluster	ID	Description	GeneRatio	BgRatio	pvalue	p.adjust	qvalue	geneID	Count	odds.ratio
Gene Group 1	GO:0006936	muscle contraction	#3/4	291/23210	7.73069e-06	0.000702164	9.29433e-05	Actn3/Myh1/Myh8	3	0.75
Gene Group 1	GO:0003009	skeletal muscle contraction	#2/4	40/23210	1.73379e-05	0.000702164	9.29433e-05	Actn3/Myh8	2	0.5
Gene Group 1	GO:0048741	skeletal muscle fiber development	#2/4	40/23210	1.73379e-05	0.000702164	9.29433e-05	Actn3/Acta1	2	0.5
Gene Group 1	GO:0003012	muscle system process	#3/4	397/23210	1.96159e-05	0.000702164	9.29433e-05	Actn3/Myh1/Myh8	3	0.75
Gene Group 1	GO:0014904	myotube cell development	#2/4	44/23210	2.10229e-05	0.000702164	9.29433e-05	Actn3/Acta1	2	0.5
Gene Group 1	GO:0050879	multicellular organismal movement	#2/4	57/23210	3.54413e-05	0.000845527	0.00011192	Actn3/Myh8	2	0.5
Gene Group 1	GO:0050881	musculoskeletal movement	#2/4	57/23210	3.54413e-05	0.000845527	0.00011192	Actn3/Myh8	2	0.5
Gene Group 1	GO:0048747	muscle fiber development	#2/4	82/23210	7.36411e-05	0.00153726	0.000203482	Actn3/Acta1	2	0.5
Gene Group 1	GO:0014902	myotube differentiation	#2/4	124/23210	0.000168693	0.0031302	0.000414334	Actn3/Acta1	2	0.5
Gene Group 1	GO:0006941	striated muscle contraction	#2/4	160/23210	0.000280793	0.00468925	0.000620701	Actn3/Myh8	2	0.5
Gene Group 1	GO:0055002	striated muscle cell development	#2/4	193/23210	0.000408226	0.00559909	0.000741134	Actn3/Acta1	2	0.5
Gene Group 1	GO:0007519	skeletal muscle tissue development	#2/4	197/23210	0.00042527	0.00559909	0.000741134	Actn3/Acta1	2	0.5
Gene Group 1	GO:0060538	skeletal muscle organ development	#2/4	206/23210	0.000464877	0.00559909	0.000741134	Actn3/Acta1	2	0.5
Gene Group 1	GO:0055001	muscle cell development	#2/4	207/23210	0.000469385	0.00559909	0.000741134	Actn3/Acta1	2	0.5
Gene Group 1	GO:0046034	ATP metabolic process	#2/4	245/23210	0.000656589	0.00731003	0.000967605	Actn3/Myh8	2	0.5
Gene Group 1	GO:0051146	striated muscle cell differentiation	#2/4	316/23210	0.00108881	0.0113644	0.00150428	Actn3/Acta1	2	0.5
Gene Group 1	GO:0042692	muscle cell differentiation	#2/4	395/23210	0.00169457	0.0121997	0.00161484	Actn3/Acta1	2	0.5
Gene Group 1	GO:0014883	transition between fast and slow fiber	#1/4	10/23210	0.00172239	0.0121997	0.00161484	Actn3	1	0.25
Gene Group 1	GO:0030049	muscle filament sliding	#1/4	10/23210	0.00172239	0.0121997	0.00161484	Myh8	1	0.25
Gene Group 1	GO:0014874	response to stimulus involved in regulation of muscle adaptation	#1/4	11/23210	0.00189451	0.0121997	0.00161484	Actn3	1	0.25
Gene Group 1	GO:0014889	muscle atrophy	#1/4	11/23210	0.00189451	0.0121997	0.00161484	Actn3	1	0.25
Gene Group 1	GO:0048630	skeletal muscle tissue growth	#1/4	11/23210	0.00189451	0.0121997	0.00161484	Actn3	1	0.25
Gene Group 1	GO:0007517	muscle organ development	#2/4	424/23210	0.00194958	0.0121997	0.00161484	Actn3/Acta1	2	0.5
Gene Group 1	GO:0033275	actin-myosin filament sliding	#1/4	12/23210	0.0020666	0.0121997	0.00161484	Myh8	1	0.25
Gene Group 1	GO:0035630	bone mineralization involved in bone maturation	#1/4	12/23210	0.0020666	0.0121997	0.00161484	Actn3	1	0.25
Gene Group 1	GO:0014706	striated muscle tissue development	#2/4	449/23210	0.00218337	0.0121997	0.00161484	Actn3/Acta1	2	0.5
Gene Group 1	GO:0030240	skeletal muscle thin filament assembly	#1/4	13/23210	0.00223868	0.0121997	0.00161484	Acta1	1	0.25
Gene Group 1	GO:0045820	negative regulation of glycolytic process	#1/4	13/23210	0.00223868	0.0121997	0.00161484	Actn3	1	0.25
Gene Group 1	GO:0048742	regulation of skeletal muscle fiber development	#1/4	13/23210	0.00223868	0.0121997	0.00161484	Actn3	1	0.25
Gene Group 1	GO:0060537	muscle tissue development	#2/4	472/23210	0.00240983	0.0121997	0.00161484	Actn3/Acta1	2	0.5
Gene Group 1	GO:0006007	glucose catabolic process	#1/4	14/23210	0.00241073	0.0121997	0.00161484	Actn3	1	0.25
Gene Group 1	GO:0014819	regulation of skeletal muscle contraction	#1/4	14/23210	0.00241073	0.0121997	0.00161484	Actn3	1	0.25
Gene Group 1	GO:0014866	skeletal myofibril assembly	#1/4	14/23210	0.00241073	0.0121997	0.00161484	Acta1	1	0.25
Gene Group 1	GO:1901077	regulation of relaxation of muscle	#1/4	15/23210	0.00258275	0.0124336	0.0016458	Actn3	1	0.25
Gene Group 1	GO:0014733	regulation of skeletal muscle adaptation	#1/4	16/23210	0.00275476	0.0124336	0.0016458	Actn3	1	0.25
Gene Group 1	GO:0070885	negative regulation of calcineurin-NFAT signaling cascade	#1/4	16/23210	0.00275476	0.0124336	0.0016458	Actn3	1	0.25
Gene Group 1	GO:0106057	negative regulation of calcineurin-mediated signaling	#1/4	16/23210	0.00275476	0.0124336	0.0016458	Actn3	1	0.25
Gene Group 1	GO:0045989	positive regulation of striated muscle contraction	#1/4	17/23210	0.00292674	0.0128623	0.00170254	Actn3	1	0.25
Gene Group 1	GO:1900543	negative regulation of purine nucleotide metabolic process	#1/4	18/23210	0.0030987	0.0132688	0.00175635	Actn3	1	0.25
Gene Group 1	GO:0045980	negative regulation of nucleotide metabolic process	#1/4	19/23210	0.00327064	0.0136549	0.00180746	Actn3	1	0.25
Gene Group 1	GO:0006089	lactate metabolic process	#1/4	20/23210	0.00344256	0.0136883	0.00181187	Actn3	1	0.25
Gene Group 1	GO:0043931	ossification involved in bone maturation	#1/4	20/23210	0.00344256	0.0136883	0.00181187	Actn3	1	0.25
Gene Group 1	GO:0019674	NAD metabolic process	#1/4	22/23210	0.00378633	0.0143708	0.00190222	Actn3	1	0.25
Gene Group 1	GO:0070977	bone maturation	#1/4	22/23210	0.00378633	0.0143708	0.00190222	Actn3	1	0.25
Gene Group 1	GO:0043501	skeletal muscle adaptation	#1/4	23/23210	0.00395818	0.0146892	0.00194437	Actn3	1	0.25
Gene Group 1	GO:0019320	hexose catabolic process	#1/4	25/23210	0.00430181	0.0152467	0.00201816	Actn3	1	0.25
Gene Group 1	GO:0048799	animal organ maturation	#1/4	26/23210	0.00447359	0.0152467	0.00201816	Actn3	1	0.25
Gene Group 1	GO:1903010	regulation of bone development	#1/4	26/23210	0.00447359	0.0152467	0.00201816	Actn3	1	0.25
Gene Group 1	GO:1903579	negative regulation of ATP metabolic process	#1/4	26/23210	0.00447359	0.0152467	0.00201816	Actn3	1	0.25
Gene Group 1	GO:0050849	negative regulation of calcium-mediated signaling	#1/4	27/23210	0.00464535	0.0155155	0.00205374	Actn3	1	0.25
Gene Group 1	GO:0006734	NADH metabolic process	#1/4	29/23210	0.00498881	0.0160218	0.00212075	Actn3	1	0.25
Gene Group 1	GO:0046365	monosaccharide catabolic process	#1/4	29/23210	0.00498881	0.0160218	0.00212075	Actn3	1	0.25
Gene Group 1	GO:0048643	positive regulation of skeletal muscle tissue development	#1/4	30/23210	0.0051605	0.0161904	0.00214308	Actn3	1	0.25
Gene Group 1	GO:0043457	regulation of cellular respiration	#1/4	31/23210	0.00533217	0.0161904	0.00214308	Actn3	1	0.25
Gene Group 1	GO:0090075	relaxation of muscle	#1/4	31/23210	0.00533217	0.0161904	0.00214308	Actn3	1	0.25
Gene Group 1	GO:0002082	regulation of oxidative phosphorylation	#1/4	33/23210	0.00567545	0.016925	0.00224031	Actn3	1	0.25
Gene Group 1	GO:0010831	positive regulation of myotube differentiation	#1/4	38/23210	0.00653326	0.0188113	0.00248999	Actn3	1	0.25
Gene Group 1	GO:0010907	positive regulation of glucose metabolic process	#1/4	38/23210	0.00653326	0.0188113	0.00248999	Actn3	1	0.25
Gene Group 1	GO:0070884	regulation of calcineurin-NFAT signaling cascade	#1/4	40/23210	0.00687622	0.0191388	0.00253335	Actn3	1	0.25
Gene Group 1	GO:0106056	regulation of calcineurin-mediated signaling	#1/4	40/23210	0.00687622	0.0191388	0.00253335	Actn3	1	0.25
Gene Group 1	GO:0030501	positive regulation of bone mineralization	#1/4	41/23210	0.00704767	0.0192945	0.00255395	Actn3	1	0.25
Gene Group 1	GO:0006110	regulation of glycolytic process	#1/4	43/23210	0.00739051	0.0199067	0.00263499	Actn3	1	0.25
Gene Group 1	GO:1903580	positive regulation of ATP metabolic process	#1/4	45/23210	0.00773325	0.0203751	0.00269699	Actn3	1	0.25
Gene Group 1	GO:0010677	negative regulation of cellular carbohydrate metabolic process	#1/4	46/23210	0.00790459	0.0203751	0.00269699	Actn3	1	0.25
Gene Group 1	GO:0120163	negative regulation of cold-induced thermogenesis	#1/4	47/23210	0.00807591	0.0203751	0.00269699	Actn3	1	0.25
Gene Group 1	GO:0014888	striated muscle adaptation	#1/4	49/23210	0.00841847	0.0203751	0.00269699	Actn3	1	0.25
Gene Group 1	GO:0033173	calcineurin-NFAT signaling cascade	#1/4	49/23210	0.00841847	0.0203751	0.00269699	Actn3	1	0.25
Gene Group 1	GO:0070169	positive regulation of biomineral tissue development	#1/4	49/23210	0.00841847	0.0203751	0.00269699	Actn3	1	0.25
Gene Group 1	GO:0110151	positive regulation of biomineralization	#1/4	49/23210	0.00841847	0.0203751	0.00269699	Actn3	1	0.25
Gene Group 1	GO:0045912	negative regulation of carbohydrate metabolic process	#1/4	51/23210	0.00876095	0.0208255	0.0027566	Actn3	1	0.25
Gene Group 1	GO:0097720	calcineurin-mediated signaling	#1/4	52/23210	0.00893216	0.0208255	0.0027566	Actn3	1	0.25
Gene Group 1	GO:0043470	regulation of carbohydrate catabolic process	#1/4	53/23210	0.00910334	0.0208255	0.0027566	Actn3	1	0.25
Gene Group 1	GO:0045933	positive regulation of muscle contraction	#1/4	53/23210	0.00910334	0.0208255	0.0027566	Actn3	1	0.25
Gene Group 1	GO:0048016	inositol phosphate-mediated signaling	#1/4	57/23210	0.00978785	0.0220888	0.00292383	Actn3	1	0.25
Gene Group 1	GO:0010676	positive regulation of cellular carbohydrate metabolic process	#1/4	59/23210	0.01013	0.0225561	0.00298568	Actn3	1	0.25
Gene Group 1	GO:0010830	regulation of myotube differentiation	#1/4	63/23210	0.010814	0.0237623	0.00314533	Actn3	1	0.25
Gene Group 1	GO:0048641	regulation of skeletal muscle tissue development	#1/4	70/23210	0.0120101	0.0258177	0.00341741	Actn3	1	0.25
Gene Group 1	GO:0030239	myofibril assembly	#1/4	72/23210	0.0123516	0.0258177	0.00341741	Acta1	1	0.25
Gene Group 1	GO:1900542	regulation of purine nucleotide metabolic process	#1/4	72/23210	0.0123516	0.0258177	0.00341741	Actn3	1	0.25
Gene Group 1	GO:0006140	regulation of nucleotide metabolic process	#1/4	73/23210	0.0125224	0.0258177	0.00341741	Actn3	1	0.25
Gene Group 1	GO:0051155	positive regulation of striated muscle cell differentiation	#1/4	73/23210	0.0125224	0.0258177	0.00341741	Actn3	1	0.25
Gene Group 1	GO:0009060	aerobic respiration	#1/4	74/23210	0.0126931	0.0258505	0.00342175	Actn3	1	0.25
Gene Group 1	GO:0045913	positive regulation of carbohydrate metabolic process	#1/4	79/23210	0.0135463	0.0272559	0.00360778	Actn3	1	0.25
Gene Group 1	GO:0030500	regulation of bone mineralization	#1/4	80/23210	0.0137169	0.0272706	0.00360972	Actn3	1	0.25
Gene Group 1	GO:0006942	regulation of striated muscle contraction	#1/4	83/23210	0.0142285	0.0276395	0.00365856	Actn3	1	0.25
Gene Group 1	GO:0045844	positive regulation of striated muscle tissue development	#1/4	84/23210	0.014399	0.0276395	0.00365856	Actn3	1	0.25
Gene Group 1	GO:0048636	positive regulation of muscle organ development	#1/4	84/23210	0.014399	0.0276395	0.00365856	Actn3	1	0.25
Gene Group 1	GO:1901863	positive regulation of muscle tissue development	#1/4	85/23210	0.0145695	0.027649	0.00365981	Actn3	1	0.25
Gene Group 1	GO:0006096	glycolytic process	#1/4	87/23210	0.0149104	0.0276758	0.00366336	Actn3	1	0.25
Gene Group 1	GO:0006757	ATP generation from ADP	#1/4	88/23210	0.0150808	0.0276758	0.00366336	Actn3	1	0.25
Gene Group 1	GO:0051149	positive regulation of muscle cell differentiation	#1/4	88/23210	0.0150808	0.0276758	0.00366336	Actn3	1	0.25
Gene Group 1	GO:1903578	regulation of ATP metabolic process	#1/4	89/23210	0.0152512	0.0276842	0.00366448	Actn3	1	0.25
Gene Group 1	GO:0062014	negative regulation of small molecule metabolic process	#1/4	91/23210	0.0155919	0.0277005	0.00366663	Actn3	1	0.25
Gene Group 1	GO:0070252	actin-mediated cell contraction	#1/4	91/23210	0.0155919	0.0277005	0.00366663	Myh8	1	0.25
Gene Group 1	GO:0046031	ADP metabolic process	#1/4	94/23210	0.0161028	0.0277641	0.00367505	Actn3	1	0.25
Gene Group 1	GO:0006119	oxidative phosphorylation	#1/4	97/23210	0.0166135	0.0277641	0.00367505	Actn3	1	0.25
Gene Group 1	GO:0043502	regulation of muscle adaptation	#1/4	97/23210	0.0166135	0.0277641	0.00367505	Actn3	1	0.25
Gene Group 1	GO:0070167	regulation of biomineral tissue development	#1/4	97/23210	0.0166135	0.0277641	0.00367505	Actn3	1	0.25
Gene Group 1	GO:0110149	regulation of biomineralization	#1/4	97/23210	0.0166135	0.0277641	0.00367505	Actn3	1	0.25
Gene Group 1	GO:0009135	purine nucleoside diphosphate metabolic process	#1/4	99/23210	0.0169538	0.0277641	0.00367505	Actn3	1	0.25
Gene Group 1	GO:0009179	purine ribonucleoside diphosphate metabolic process	#1/4	99/23210	0.0169538	0.0277641	0.00367505	Actn3	1	0.25
Gene Group 1	GO:0006165	nucleoside diphosphate phosphorylation	#1/4	100/23210	0.017124	0.0277641	0.00367505	Actn3	1	0.25
Gene Group 1	GO:0045778	positive regulation of ossification	#1/4	100/23210	0.017124	0.0277641	0.00367505	Actn3	1	0.25
Gene Group 1	GO:0050848	regulation of calcium-mediated signaling	#1/4	101/23210	0.0172941	0.0277704	0.00367587	Actn3	1	0.25
Gene Group 1	GO:0046939	nucleotide phosphorylation	#1/4	102/23210	0.0174642	0.0277764	0.00367668	Actn3	1	0.25
Gene Group 1	GO:0009185	ribonucleoside diphosphate metabolic process	#1/4	103/23210	0.0176343	0.0277823	0.00367746	Actn3	1	0.25
Gene Group 1	GO:0030048	actin filament-based movement	#1/4	112/23210	0.019164	0.0298277	0.0039482	Myh8	1	0.25
Gene Group 1	GO:0006090	pyruvate metabolic process	#1/4	115/23210	0.0196735	0.0298277	0.0039482	Actn3	1	0.25
Gene Group 1	GO:0010906	regulation of glucose metabolic process	#1/4	115/23210	0.0196735	0.0298277	0.0039482	Actn3	1	0.25
Gene Group 1	GO:0010927	cellular component assembly involved in morphogenesis	#1/4	116/23210	0.0198433	0.0298277	0.0039482	Acta1	1	0.25
Gene Group 1	GO:0030282	bone mineralization	#1/4	116/23210	0.0198433	0.0298277	0.0039482	Actn3	1	0.25
Gene Group 1	GO:0009132	nucleoside diphosphate metabolic process	#1/4	117/23210	0.0200131	0.0298277	0.0039482	Actn3	1	0.25
Gene Group 1	GO:0060349	bone morphogenesis	#1/4	118/23210	0.0201828	0.0298277	0.0039482	Actn3	1	0.25
Gene Group 1	GO:0043500	muscle adaptation	#1/4	122/23210	0.0208616	0.030541	0.00404261	Actn3	1	0.25
Gene Group 1	GO:0051153	regulation of striated muscle cell differentiation	#1/4	123/23210	0.0210312	0.030541	0.00404261	Actn3	1	0.25
Gene Group 1	GO:0043467	regulation of generation of precursor metabolites and energy	#1/4	126/23210	0.02154	0.0310101	0.00410471	Actn3	1	0.25
Gene Group 1	GO:0062013	positive regulation of small molecule metabolic process	#1/4	139/23210	0.0237424	0.033748	0.00446712	Actn3	1	0.25
Gene Group 1	GO:0016052	carbohydrate catabolic process	#1/4	140/23210	0.0239116	0.033748	0.00446712	Actn3	1	0.25
Gene Group 1	GO:0106106	cold-induced thermogenesis	#1/4	142/23210	0.0242501	0.033748	0.00446712	Actn3	1	0.25
Gene Group 1	GO:0120161	regulation of cold-induced thermogenesis	#1/4	142/23210	0.0242501	0.033748	0.00446712	Actn3	1	0.25
Gene Group 1	GO:0010675	regulation of cellular carbohydrate metabolic process	#1/4	146/23210	0.0249267	0.034403	0.00455382	Actn3	1	0.25
Gene Group 1	GO:0006937	regulation of muscle contraction	#1/4	154/23210	0.026279	0.0359721	0.00476151	Actn3	1	0.25
Gene Group 1	GO:1990845	adaptive thermogenesis	#1/4	156/23210	0.0266168	0.0361383	0.00478351	Actn3	1	0.25
Gene Group 1	GO:0031214	biomineral tissue development	#1/4	160/23210	0.0272922	0.0363968	0.00481773	Actn3	1	0.25
Gene Group 1	GO:0110148	biomineralization	#1/4	160/23210	0.0272922	0.0363968	0.00481773	Actn3	1	0.25
Gene Group 1	GO:0051147	regulation of muscle cell differentiation	#1/4	161/23210	0.027461	0.0363968	0.00481773	Actn3	1	0.25
Gene Group 1	GO:0045333	cellular respiration	#1/4	164/23210	0.0279673	0.0367759	0.00486791	Actn3	1	0.25
Gene Group 1	GO:0016202	regulation of striated muscle tissue development	#1/4	176/23210	0.0299904	0.0387947	0.00513513	Actn3	1	0.25
Gene Group 1	GO:0006109	regulation of carbohydrate metabolic process	#1/4	178/23210	0.0303273	0.0387947	0.00513513	Actn3	1	0.25
Gene Group 1	GO:0001659	temperature homeostasis	#1/4	179/23210	0.0304957	0.0387947	0.00513513	Actn3	1	0.25
Gene Group 1	GO:1901861	regulation of muscle tissue development	#1/4	179/23210	0.0304957	0.0387947	0.00513513	Actn3	1	0.25
Gene Group 1	GO:0048634	regulation of muscle organ development	#1/4	180/23210	0.0306641	0.0387947	0.00513513	Actn3	1	0.25
Gene Group 1	GO:0006006	glucose metabolic process	#1/4	188/23210	0.0320103	0.0401934	0.00532028	Actn3	1	0.25
Gene Group 1	GO:0031032	actomyosin structure organization	#1/4	204/23210	0.0346987	0.0432439	0.00572405	Acta1	1	0.25
Gene Group 1	GO:0019722	calcium-mediated signaling	#1/4	209/23210	0.0355376	0.0439614	0.00581903	Actn3	1	0.25
Gene Group 1	GO:0048639	positive regulation of developmental growth	#1/4	214/23210	0.036376	0.0446676	0.00591251	Actn3	1	0.25
Gene Group 1	GO:0019318	hexose metabolic process	#1/4	217/23210	0.0368788	0.0449545	0.00595048	Actn3	1	0.25
Gene Group 1	GO:0060348	bone development	#1/4	231/23210	0.0392225	0.0474649	0.00628279	Actn3	1	0.25
Gene Group 1	GO:0030278	regulation of ossification	#1/4	233/23210	0.039557	0.0475253	0.00629078	Actn3	1	0.25
Gene Group 1	GO:0090257	regulation of muscle system process	#1/4	239/23210	0.0405599	0.0483821	0.00640419	Actn3	1	0.25
Gene Group 1	GO:0005996	monosaccharide metabolic process	#1/4	247/23210	0.0418958	0.0496213	0.00656821	Actn3	1	0.25
Gene Group 2	GO:0060712	spongiotrophoblast layer development	#2/17	18/23210	7.67246e-05	0.0216363	0.0151026	Ascl2/Tex19.1	2	0.117647
Gene Group 3	GO:0045144	meiotic sister chromatid segregation	#2/30	10/23210	7.22113e-05	0.0141268	0.00997293	Bub1b/Bub1	2	0.0666667
Gene Group 3	GO:0051177	meiotic sister chromatid cohesion	#2/30	10/23210	7.22113e-05	0.0141268	0.00997293	Bub1b/Bub1	2	0.0666667
Gene Group 3	GO:0070601	centromeric sister chromatid cohesion	#2/30	11/23210	8.81873e-05	0.0141268	0.00997293	Bub1b/Bub1	2	0.0666667
Gene Group 3	GO:0007135	meiosis II	#2/30	12/23210	0.00010574	0.0141268	0.00997293	Bub1b/Bub1	2	0.0666667
Gene Group 3	GO:0061983	meiosis II cell cycle process	#2/30	12/23210	0.00010574	0.0141268	0.00997293	Bub1b/Bub1	2	0.0666667
Gene Group 3	GO:0000280	nuclear division	#5/30	408/23210	0.000162455	0.0180866	0.0127684	Aspm/Bub1b/Kif23/Bub1/Kifc1	5	0.166667
Gene Group 3	GO:0045786	negative regulation of cell cycle	#5/30	452/23210	0.000261176	0.0211175	0.0149081	AY074887/Bub1b/Bub1/Prr11/Kifc1	5	0.166667
Gene Group 3	GO:0048285	organelle fission	#5/30	455/23210	0.000269269	0.0211175	0.0149081	Aspm/Bub1b/Kif23/Bub1/Kifc1	5	0.166667
Gene Group 3	GO:0051225	spindle assembly	#3/30	102/23210	0.000306895	0.0211175	0.0149081	Aspm/Kif23/Kifc1	3	0.1
Gene Group 3	GO:0140014	mitotic nuclear division	#4/30	256/23210	0.000316131	0.0211175	0.0149081	Bub1b/Kif23/Bub1/Kifc1	4	0.133333
Gene Group 3	GO:0048333	mesodermal cell differentiation	#2/30	23/23210	0.000401767	0.0243982	0.0172241	Sfrp2/Kdm6b	2	0.0666667
Gene Group 3	GO:0007059	chromosome segregation	#4/30	315/23210	0.000690422	0.0374836	0.0264618	Bub1b/Cdca2/Kif23/Bub1	4	0.133333
Gene Group 3	GO:0000070	mitotic sister chromatid segregation	#3/30	144/23210	0.000839807	0.0374836	0.0264618	Bub1b/Kif23/Bub1	3	0.1
Gene Group 3	GO:0007094	mitotic spindle assembly checkpoint	#2/30	37/23210	0.00104579	0.0374836	0.0264618	Bub1b/Bub1	2	0.0666667
Gene Group 3	GO:0071173	spindle assembly checkpoint	#2/30	37/23210	0.00104579	0.0374836	0.0264618	Bub1b/Bub1	2	0.0666667
Gene Group 3	GO:0051302	regulation of cell division	#3/30	156/23210	0.00105837	0.0374836	0.0264618	Sfrp2/Aspm/Kif23	3	0.1
Gene Group 3	GO:0045841	negative regulation of mitotic metaphase/anaphase transition	#2/30	39/23210	0.0011617	0.0374836	0.0264618	Bub1b/Bub1	2	0.0666667
Gene Group 3	GO:0071174	mitotic spindle checkpoint	#2/30	39/23210	0.0011617	0.0374836	0.0264618	Bub1b/Bub1	2	0.0666667
Gene Group 3	GO:2000816	negative regulation of mitotic sister chromatid separation	#2/30	40/23210	0.00122186	0.0374836	0.0264618	Bub1b/Bub1	2	0.0666667
Gene Group 3	GO:0007051	spindle organization	#3/30	165/23210	0.00124388	0.0374836	0.0264618	Aspm/Kif23/Kifc1	3	0.1
Gene Group 3	GO:0031577	spindle checkpoint	#2/30	41/23210	0.00128348	0.0374836	0.0264618	Bub1b/Bub1	2	0.0666667
Gene Group 3	GO:1902100	negative regulation of metaphase/anaphase transition of cell cycle	#2/30	41/23210	0.00128348	0.0374836	0.0264618	Bub1b/Bub1	2	0.0666667
Gene Group 3	GO:1905819	negative regulation of chromosome separation	#2/30	42/23210	0.00134658	0.0374836	0.0264618	Bub1b/Bub1	2	0.0666667
Gene Group 3	GO:0010824	regulation of centrosome duplication	#2/30	43/23210	0.00141113	0.0374836	0.0264618	Plk4/Kifc1	2	0.0666667
Gene Group 3	GO:0033048	negative regulation of mitotic sister chromatid segregation	#2/30	43/23210	0.00141113	0.0374836	0.0264618	Bub1b/Bub1	2	0.0666667
Gene Group 3	GO:0033046	negative regulation of sister chromatid segregation	#2/30	45/23210	0.00154461	0.0374836	0.0264618	Bub1b/Bub1	2	0.0666667
Gene Group 3	GO:0000819	sister chromatid segregation	#3/30	178/23210	0.00154618	0.0374836	0.0264618	Bub1b/Kif23/Bub1	3	0.1
Gene Group 3	GO:0140013	meiotic nuclear division	#3/30	179/23210	0.00157117	0.0374836	0.0264618	Aspm/Bub1b/Bub1	3	0.1
Gene Group 3	GO:0047496	vesicle transport along microtubule	#2/30	48/23210	0.00175569	0.0390933	0.0275982	Kif23/Kifc1	2	0.0666667
Gene Group 3	GO:0051985	negative regulation of chromosome segregation	#2/30	48/23210	0.00175569	0.0390933	0.0275982	Bub1b/Bub1	2	0.0666667
Gene Group 3	GO:0017145	stem cell division	#2/30	51/23210	0.00197972	0.0396494	0.0279907	Sfrp2/Aspm	2	0.0666667
Gene Group 3	GO:0030071	regulation of mitotic metaphase/anaphase transition	#2/30	51/23210	0.00197972	0.0396494	0.0279907	Bub1b/Bub1	2	0.0666667
Gene Group 3	GO:1903046	meiotic cell cycle process	#3/30	198/23210	0.00209505	0.0396494	0.0279907	Aspm/Bub1b/Bub1	3	0.1
Gene Group 3	GO:0099518	vesicle cytoskeletal trafficking	#2/30	53/23210	0.00213622	0.0396494	0.0279907	Kif23/Kifc1	2	0.0666667
Gene Group 3	GO:0045839	negative regulation of mitotic nuclear division	#2/30	54/23210	0.0022166	0.0396494	0.0279907	Bub1b/Bub1	2	0.0666667
Gene Group 3	GO:1902099	regulation of metaphase/anaphase transition of cell cycle	#2/30	54/23210	0.0022166	0.0396494	0.0279907	Bub1b/Bub1	2	0.0666667
Gene Group 3	GO:0007091	metaphase/anaphase transition of mitotic cell cycle	#2/30	55/23210	0.0022984	0.0396494	0.0279907	Bub1b/Bub1	2	0.0666667
Gene Group 3	GO:0007062	sister chromatid cohesion	#2/30	56/23210	0.00238162	0.0396494	0.0279907	Bub1b/Bub1	2	0.0666667
Gene Group 3	GO:0010965	regulation of mitotic sister chromatid separation	#2/30	56/23210	0.00238162	0.0396494	0.0279907	Bub1b/Bub1	2	0.0666667
Gene Group 3	GO:0019722	calcium-mediated signaling	#3/30	209/23210	0.00244252	0.0396494	0.0279907	Tox3/Ccl4/Bhlha15	3	0.1
Gene Group 3	GO:0090307	mitotic spindle assembly	#2/30	57/23210	0.00246625	0.0396494	0.0279907	Kif23/Kifc1	2	0.0666667
Gene Group 3	GO:0044784	metaphase/anaphase transition of cell cycle	#2/30	58/23210	0.00255228	0.0396494	0.0279907	Bub1b/Bub1	2	0.0666667
Gene Group 3	GO:0046605	regulation of centrosome cycle	#2/30	58/23210	0.00255228	0.0396494	0.0279907	Plk4/Kifc1	2	0.0666667
Gene Group 3	GO:0051306	mitotic sister chromatid separation	#2/30	60/23210	0.00272855	0.0414244	0.0292438	Bub1b/Bub1	2	0.0666667
Gene Group 3	GO:1905818	regulation of chromosome separation	#2/30	62/23210	0.00291041	0.0432035	0.0304998	Bub1b/Bub1	2	0.0666667
Gene Group 3	GO:0010948	negative regulation of cell cycle process	#3/30	225/23210	0.00300858	0.0436898	0.0308431	Bub1b/Bub1/Kifc1	3	0.1
Gene Group 3	GO:0001707	mesoderm formation	#2/30	65/23210	0.00319362	0.0452813	0.0319666	Sfrp2/Kdm6b	2	0.0666667
Gene Group 3	GO:0051784	negative regulation of nuclear division	#2/30	66/23210	0.00329078	0.0452813	0.0319666	Bub1b/Bub1	2	0.0666667
Gene Group 3	GO:0033047	regulation of mitotic sister chromatid segregation	#2/30	67/23210	0.00338932	0.0452813	0.0319666	Bub1b/Bub1	2	0.0666667
Gene Group 3	GO:0051298	centrosome duplication	#2/30	67/23210	0.00338932	0.0452813	0.0319666	Plk4/Kifc1	2	0.0666667
Gene Group 3	GO:0048332	mesoderm morphogenesis	#2/30	69/23210	0.00359051	0.0470276	0.0331994	Sfrp2/Kdm6b	2	0.0666667
Gene Group 3	GO:0051640	organelle localization	#4/30	497/23210	0.00366083	0.0470276	0.0331994	Aspm/Kif23/Bhlha15/Kifc1	4	0.133333
Gene Group 3	GO:0070192	chromosome organization involved in meiotic cell cycle	#2/30	71/23210	0.00379716	0.0478585	0.033786	Bub1b/Bub1	2	0.0666667
